# Supplementary material for: Genome-Wide Identification and Characterization of Actin-Depolymerizing Factor (ADF) Family Genes and Expression Analysis of Responses to Various Stresses in Zea Mays L
Source: Int J Mol Sci. 2020 Mar 4;21(5):1751. doi: 10.3390/ijms21051751 (PMC7084653; doi:10.3390/ijms21051751)
Supplement: Supplementary file 1 [file ijms-21-01751-s001.zip]

Archive with 14 entries (14 files):
- Figure 1.tiff
- Figure 2.tiff
- Figure 3.tiff
- Figure 4.tiff
- Figure 5.tiff
- Figure 6-1.tiff
- Figure 6-2.tiff
- Figure Legend.docx
- Figure S1.tiff
- Figure S2.tif
- Supplementary Table S1.docx
- Supplementary Table S2.xlsx
- Supplementary Table S3.xlsx
- Table 1.docx
