# Supplementary material for: Genome-Wide Identification and Characterization of Actin-Depolymerizing Factor (ADF) Family Genes and Expression Analysis of Responses to Various Stresses in Zea Mays L
Source: Int J Mol Sci. 2020 Mar 4;21(5):1751. doi: 10.3390/ijms21051751 (PMC7084653; doi:10.3390/ijms21051751)
Supplement: Supplementary file 1 [file ijms-21-01751-s001.zip › Supplementary Table S2.xlsx]

## Sheet: Sheet1
ADF name	gene_ID	Endosperm	Embryo	Leaf	Tassel	EmbryoSac	Anther	Ovule	Pollen	Silk	Root	SAM
ZmADF1	GRMZM2G117603	0.0296862	0	0.106563	201.823	0	795.287	0	1819.14	0	0	0
ZmADF2	GRMZM2G097122	0	0	0	161.794	0	1016.94	0.0234914	2365.99	0	0	0.263356
ZmADF3	GRMZM2G060702	429.168	196.911	690.651	333.048	955.876	90.3834	1211.05	0.0505369	512.366	477.145	441.467
ZmADF4	GRMZM2G037140	34.2659	29.4947	211.346	45.0301	39.6341	1.04696	15.8886	0	44.0138	9.94188	70.4777
ZmADF5	GRMZM2G077942	37.5936	22.1186	164.06	24.1607	20.9421	8.31047	10.3867	0.111868	10.1047	40.5712	58.3235
ZmADF6	GRMZM2G130678	144.104	51.7906	785.176	195.33	701.617	41.4013	961.483	13.3704	100.435	460.236	148.372
ZmADF7	GRMZM2G463471	0	0	2.64996	375.364	0	1947.27	0.0355779	2757.61	0	0	0
ZmADF8	GRMZM2G147775	4.16444	0.0500524	17.5307	28.4367	1.7984	2.62479	2.23593	0	10.3063	37.7042	10.6463
ZmADF9	GRMZM2G108807	0	0	0	0	0	0	0	0	0	5.4	0
ZmADF10	GRMZM2G002825	89.9051	44.9365	39.9955	67.8922	509.707	9.06616	1037.28	0	48.1769	290.999	217.642
ZmADF11	GRMZM2G064875	5.90566	2.39838	1.57523	23.1754	14.1261	4.16846	36.6543	1.4385	2.08204	0	3.11392
ZmADF12	GRMZM2G071327	0	0	0	274.287	0	1980.57	0	4089.68	0	0	0
ZmADF13	GRMZM2G015127	0.436385	0.465348	0	246.669	32.349	771.883	3.80264	721.611	0	2.77556e-17	0
