# Supplementary material for: Genome-Wide Identification and Characterization of Actin-Depolymerizing Factor (ADF) Family Genes and Expression Analysis of Responses to Various Stresses in Zea Mays L
Source: Int J Mol Sci. 2020 Mar 4;21(5):1751. doi: 10.3390/ijms21051751 (PMC7084653; doi:10.3390/ijms21051751)
Supplement: Supplementary file 1 [file ijms-21-01751-s001.zip › Supplementary Table S3.xlsx]

## Sheet: Sheet1
gene name	Primer name	Primer sequences
GRMZM2G117603	ZmADF1-F	5' TCTCCTTCCTCTCTCTTGGTTCCTG 3'
	ZmADF1-R	5' CCTCTGCCTTCCTTCTGAGCTCGTA 3'
GRMZM2G097122	ZmADF2-F	5' GCCATCTCTCTCTATCGCATTGC 3'
	ZmADF2-R	5' GAAGTCGCCGTAGCCCTGGTTCG 3'
GRMZM2G060702	ZmADF3-F	5' AGACATCTCGCAAGACGTGACAGGC 3'
	ZmADF3-R	5' GGGGAATCAGCACCACAGAAAAGCA 3'
GRMZM2G037140	ZmADF4-F	5' CAATCTAATCAATCTACCACCCCCTTC 3'
	ZmADF4-R	5' TTCTGGACTTTGTGTCTTTTTCAACCG 3'
GRMZM2G077942	ZmADF5-F	5' CAGCATTATTGCCTTTTCCCCATTC 3'
	ZmADF5-R	5' CCCTCCCTCTCCTCTCTCTATCTCC 3'
GRMZM2G130678	ZmADF6-F	5' GAGGGCCGTGAACCTTCAGCCAGAT 3'
	ZmADF6-R	5' TCCCGAACAACCCACAGCCAGTAAT 3'
GRMZM2G463471	ZmADF7-F	5' CTCGTTGCGGTCGTCCACATCC 3'
	ZmADF7-R	5' CCGTGAAGGCGTCGTAGCTCTC 3'
GRMZM2G147775	ZmADF8-F	5' GACGAGGCTTCGCGTGTGTTTG 3'
	ZmADF8-R	5' ACTCTGGTCGGAATTGTACGTAGAGAG 3'
GRMZM2G108807	ZmADF9-F	5' GGAGAAGACGGGGGCGACTACTA 3'
	ZmADF9-R	5' ATCTTAGCACGGATGCGGGATG 3'
GRMZM2G002825	ZmADF10-F	5' CCTCTTTCCCCTCCTCGCTTCGCTTCC 3'
	ZmADF10-R	5' TCCCCGACCTGGTCCACAACGATCTCC 3'
GRMZM2G064875	ZmADF11-F	5' CGACAACTGCCGGAAAAGCAAGATTTT 3'
	ZmADF11-R	5' GGTTCTGTTAGCACGCCCCCTGAGAAC 3'
GRMZM2G071327	ZmADF12-F	5' GCCTCCCCGTGTCCCCTCCTTCT 3'
	ZmADF12-R	5' CCACCTGCTGCGTCTGCTCGTTGATCT 3'
GRMZM2G015127	ZmADF13-F	5' CCGAGCGAAATGAGCATGGACAT 3'
	ZmADF13-R	5' AGAGATTGGGGAAAAAGAGAGAGGGGA 3'
NM_001155179	ZmActin-F	5’ TACGAGATGCCTGATGGTCAGGTCA 3’
	ZmActin-R	5’ TGGAGTTGTACGTGGCCTCATGGAC 3’
